# Supplementary material for: Limited Additional Value of a Chest CT in Whole-Body Staging with PET-MRI: A Retrospective Cohort Study
Source: Cancers (Basel). 2024 Jun 19;16(12):2265. doi: 10.3390/cancers16122265 (PMC11201796; doi:10.3390/cancers16122265)
Supplement: Supplementary file 1 [file cancers-16-02265-s001.zip]

Archive with 1 entries (1 files):
- cancers-3036598-supplementary.pdf
